# Supplementary material for: Thai Oakleaf Lettuce Phenocopies a Phytochrome B Mutant
Source: Biology (Basel). 2024 May 28;13(6):390. doi: 10.3390/biology13060390 (PMC11200548; doi:10.3390/biology13060390)
Supplement: Supplementary file 1 [file biology-13-00390-s001.zip]

Archive with 1 entries (1 files):
- biology-2963962-supplementary.pdf
